# Supplementary material for: Using Dual Toll-like Receptor Agonism to Drive Th1-Biased Response in a Squalene- and α-Tocopherol-Containing Emulsion for a More Effective SARS-CoV-2 Vaccine
Source: Pharmaceutics. 2022 Jul 12;14(7):1455. doi: 10.3390/pharmaceutics14071455 (PMC9318334; doi:10.3390/pharmaceutics14071455)
Supplement: Supplementary file 1 [file pharmaceutics-14-01455-s001.zip]

Archive with 1 entries (1 files):
- pharmaceutics-1779935-supplementary.pdf
